# Supplementary material for: Increased Expression of 11β-Hydroxysteroid Dehydrogenase Type 1 Contributes to Epidermal Permeability Barrier Dysfunction in Aged Skin
Source: Int J Mol Sci. 2021 May 27;22(11):5750. doi: 10.3390/ijms22115750 (PMC8198579; doi:10.3390/ijms22115750)
Supplement: Supplementary file 1 [file ijms-22-05750-s001.zip]

Archive with 1 entries (1 files):
- ijms-1218586-supplementary.pdf
